# Supplementary material for: Modeling migration patterns in the USA under sea level rise
Source: PLoS One. 2020 Jan 22;15(1):e0227436. doi: 10.1371/journal.pone.0227436 (PMC6975524; doi:10.1371/journal.pone.0227436)
Supplement: S1 Table — (XLSX) [file pone.0227436.s004.xlsx]

## Sheet: Sheet1
		Metrics on full matrix				Metrics on incoming migrants vector
Unaffected to Unaffected Best α = 0.0325 (0.0017)	Best β	CPC	CPCd	MAE	R2	MAE	R2
Extended Radiation	0.3537 (0.0172)	0.4926 (0.0027)	0.7134 (0.0436)	1.0495 (0.3343)	0.1493 (0.1027)	287.7557 (84.2073)	0.8588 (0.0328)
Radiation	n/a	0.4327 (0.0109)	0.6426 (0.0611)	1.1816 (0.3992)	-0.6345 (0.1548)	326.2592 (89.5871)	0.7773 (0.0647)
Gravity Exponential Decay	0.2124 (0.3938)	0.3058 (0.1549)	0.3988 (0.2089)	1.4387 (0.5281)	-3.7014 (4.3919)	373.4170 (109.4751)	0.5119 (0.1897)
Gravity Power Law Decay	2.6955 (0.0829)	0.5530 (0.0244)	0.8000 (0.0867)	0.9421 (0.3589)	-0.0928 (0.8651)	341.2711 (128.2462)	0.5883 (0.1862)
ANN Model	n/a	0.5406 (0.0244)	0.7321 (0.0500)	0.9272 (0.3413)	0.3687 (0.0587)	265.3275 (86.9390)	0.8435 (0.0360)
Affected to Unaffected Best α = 0.1674 (0.0326)	Best β	CPC	CPCd	MAE	R2	MAE	R2
Extended Radiation	0.2403 (0.2478)	0.4882 (0.0790)	0.5149 (0.0820)	9.2474 (12.5452)	0.5719 (0.1355)	-	-
Radiation	n/a	0.4692 (0.1104)	0.4820 (0.1087)	11.7799 (16.6184)	-0.2258 (0.7936)	-	-
Gravity Exponential Decay	0.0047 (0.0002)	0.3889 (0.1446)	0.4184 (0.1544)	9.7246 (12.4281)	0.3068 (0.1964)	-	-
Gravity Power Law Decay	1.6250 (0.0772)	0.3742 (0.1288)	0.4038 (0.1414)	10.3996 (13.7485)	0.3081 (0.1584)	-	-
ANN Model	n/a	0.4231 (0.1275)	0.5366 (0.2240)	9.0060 (10.0530)	-0.0640 (0.5563)	-	-
All to All Best α = 0.0326 (0.0017)	Best β	CPC	CPCd	MAE	R2	MAE	R2
Extended Radiation	0.3544 (0.0169)	0.4923 (0.0031)	0.7145 (0.0436)	1.0551 (0.3254)	0.1467 (0.1012)	290.3686 (81.5585)	0.8553 (0.0323)
Radiation	n/a	0.4326 (0.0107)	0.6422 (0.0600)	1.1875 (0.3895)	-0.6341 (0.1644)	329.6186 (86.5392)	0.7718 (0.0656)
Gravity Exponential Decay	0.2124 (0.3938)	0.3062 (0.1551)	0.3997 (0.2091)	1.4451 (0.5209)	-3.7402 (4.4424)	376.9256 (107.9260)	0.5066 (0.1895)
Gravity Power Law Decay	2.6936 (0.0816)	0.5522 (0.0240)	0.7997 (0.0863)	0.9479 (0.3511)	-0.1035 (0.8609)	343.9989 (125.8610)	0.5822 (0.1836)
ANN Model	n/a	0.5445 (0.0237)	0.7367 (0.0556)	0.9461 (0.3451)	0.3632 (0.0633)	275.1929 (90.9055)	0.8357 (0.0440)
