# Supplementary material for: Modeling migration patterns in the USA under sea level rise
Source: PLoS One. 2020 Jan 22;15(1):e0227436. doi: 10.1371/journal.pone.0227436 (PMC6975524; doi:10.1371/journal.pone.0227436)
Supplement: S2 Table — (XLSX) [file pone.0227436.s005.xlsx]

## Sheet: Sheet1
Model	Data source	Type of data
SLR	NOAA Digital Coast	Polygons; spatial extent of flooding
SLR	Parris et al., 2012; Hauer et al., 2016	Predicted years at which different amounts of SLR will happen
Population projections	Hauer et al., 2016; US Census	Predicted population for each US Census Block Group for years 2010-2100
Migration	US Census Tiger Line Shapefiles	Polygons; US county definitions (used for distance computation)
Migration	US Census	Historic population per county
Migration	US Internal Revenue Service	County-to-county historic migration flows
